# Supplementary material for: Intestinal stem and progenitor cells exhibit distinct adaptive responses to inflammatory stress in IBD
Source: Stem Cell Res Ther. 2025 Dec 21;17:71. doi: 10.1186/s13287-025-04872-8 (PMC12879335; doi:10.1186/s13287-025-04872-8)
Supplement: Supplementary file 2 — Supplementary Material 2 [file 13287_2025_4872_MOESM2_ESM.xlsx]

## Sheet: S1. Inflammatory Genelist
Supplementary Table 1: Curated Inflammatory Genelist
Gene
CCL1
CCL2
CCL3
CCL3L1
CCL3L3
CCL4
CCL4L1
CCL4L2
CCL5
CCL7
CCL8
CCL11
CCL13
CCL14
CCL15
CCL16
CCL17
CCL18
CCL19
CCL20
CCL21
CCL22
CCL23
CCL24
CCL25
CCL26
CCL27
CCL28
CXCL1
CXCL2
CXCL3
CXCL5
CXCL6
CXCL8
CXCL9
CXCL10
CXCL11
CXCL12
CXCL13
CXCL14
CXCL16
CXCL17
CX3CL1
XCL1
XCL2
IL1A
IL1B
IL1F10
IL1RN
IL2
IL3
IL4
IL5
IL6
IL7
IL9
IL10
IL11
IL12A
IL12B
IL13
IL15
IL16
IL17A
IL17B
IL17C
IL17D
IL17F
IL18
IL19
IL20
IL21
IL22
IL23A
IL24
IL25
IL26
IL27
IL31
IL32
IL33
IL34
IL36A
IL36B
IL36G
IL36RN
IL37
IFNA1
IFNA2
IFNA4
IFNA5
IFNA6
IFNA7
IFNA8
IFNA10
IFNA11P
IFNA12P
IFNA13
IFNA14
IFNA16
IFNA17
IFNA20P
IFNA21
IFNA22P
IFNB1
IFNG
IFNK
IFNL1
IFNL2
IFNL3
IFNNP1
IFNWP2
IFNWP4
IFNWP5
IFNWP9
IFNWP15
IFNWP18
IFNWP19
IFNW1
AGER
C8B
CCR7
HLA-DRA
MAP3K5
MX2
PRKCB
SMAD7
TOLLIP
ALOX12
C9
CD163
HLA-DRB1
IRF1
MAP3K7
MYC
PTGDR2
STAT1
TRADD
ALOX15
CD4
CXCR1
HMGB1
IRF3
MAP3K9
MYD88
PTGER1
STAT2
TRAF2
ALOX5
CD40
CXCR2
HMGB2
IL18RAP
IRF5
MAPK1
MYL2
PTGER2
STAT3
TREM2
AREG
CD40LG
CXCR4
HMGN1
IRF7
MAPK14
NFATC3
PTGER3
TBXA2R
TSLP
ARG1
CD55
CYSLTR1
HRAS
ITGB2
MAPK3
NFE2L2
PTGER4
TCF4
TWIST2
ATF2
CD86
CYSLTR2
HSH2D
IL1R1
JUN
MAPK8
NFKB1
PTGFR
TGFB1
TYROBP
BCL2L1
CDC42
DAXX
HSPB1
IL1RAP
KEAP1
MAPKAPK2
NLRP3
PTGIR
TGFB2
BCL6
CEBPB
DDIT3
HSPB2
KNG1
MAPKAPK5
NOD1
PTGS1
TGFB3
BIRC2
CFB
DEFA1
IFI44
LIMK1
MASP1
NOD2
PTGS2
TGFBR1
C1QA
CFD
ELK1
IFIT1
LTA
MASP2
NOS2
PTK2
TLR1
C1QB
CFL1
FASLG
IFIT2
LTB
MAX
NOX1
RAC1
TLR2
C1R
CREB1
FLT1
IFIT3
IL22RA2
LTB4R
MBL2
NR3C1
RAF1
TLR3
C1S
CRP
FOS
LTB4R2
MEF2A
OAS2
RAPGEF2
TLR4
C2
CSF1
FXYD2
IL23R
LY96
MEF2BNBMEF2B
OASL
RELA
TLR5
C3
CSF2
GNAQ
MAFF
MEF2C
OXER1
RELB
TLR6
C3AR1
CSF3
GNAS
MAFG
MEF2D
PDGFA
RHOA
TLR7
C4A
GNB1
IL10RB
MAFK
MKNK1
PIK3C2G
RIPK1
TLR8
C5
CCR1
GNGT1
MAP2K1
MMP3
PLA2G4A
RIPK2
TLR9
C6
CCR2
GRB2
IL6R
MAP2K4
MMP9
PLCB1
ROCK2
TNF
C7
CCR3
HDAC4
MAP2K6
MRC1
PPP1R12B
RPS6KA5
TNFAIP3
C8A
CCR4
HIF1A
IL8
MAP3K1
MX1
PRKCA
SHC1
TNFSF14
ABCA1
ABI1
ACVR1B
ACVR2A
ADM
ADORA2B
ADRM1
AHR
APLNR
AQP9
ATP2A2
ATP2B1
ATP2C1
AXL
BDKRB1
BEST1
BST2
BTG2
C5AR1
CALCRL
CCRL2
CD14
CD48
CD69
CD70
CD82
CDKN1A
CHST2
CLEC5A
CMKLR1
CSF3R
CXCR6
CYBB
DCBLD2
EBI3
EDN1
EIF2AK2
EMP3
ADGRE1
EREG
F3
FFAR2
FPR1
FZD5
GABBR1
GCH1
GNA15
GNAI3
GP1BA
GPC3
GPR132
GPR183
HAS2
HBEGF
HPN
HRH1
ICAM1
ICAM4
ICOSLG
IFITM1
IFNAR1
IFNGR2
IL10RA
IL15RA
IL18R1
IL2RB
IL4R
IL7R
INHBA
IRAK2
ITGA5
ITGB3
ITGB8
KCNA3
KCNJ2
KCNMB2
KIF1B
KLF6
LAMP3
LCK
LCP2
LDLR
LIF
LPAR1
LY6E
LYN
MARCO
MEFV
MEP1A
MET
MMP14
MSR1
MXD1
NAMPT
NDP
NFKBIA
NMI
NMUR1
NPFFR2
OLR1
OPRK1
OSM
OSMR
P2RX4
P2RX7
P2RY2
PCDH7
PDE4B
PDPN
PIK3R5
PLAUR
PROK2
PSEN1
PTAFR
PTPRE
PVR
RASGRP1
RGS1
RGS16
RHOG
RNF144B
ROS1
RTP4
SCARF1
SCN1B
SELE
SELL
SELENOS
SEMA4D
SERPINE1
SGMS2
SLAMF1
SLC11A2
SLC1A2
SLC28A2
SLC31A1
SLC31A2
SLC4A4
SLC7A1
SLC7A2
SPHK1
SRI
STAB1
TACR1
TACR3
TAPBP
TIMP1
TNFAIP6
TNFRSF1B
TNFRSF9
TNFSF10
TNFSF15
TNFSF9
TPBG
VIP

## Sheet: S2. DEGs IBD SPARC
Supplementary Table 2: Differentially Expressed Genes (DEGs) of Inflammation vs Normal, Possible inflammation vs Normal, Inflammation vs Possible Inflammation in IBD PLEXUS SPARC Dataset
Inflammation vs Normal									Possible Inflammation vs Normal									Inflammation vs Possible Inflammation
GeneID	logFC	AveExpr	t	P.Value	adj.P.Val	B			GeneID	logFC	AveExpr	t	P.Value	adj.P.Val	B			GeneID	logFC	AveExpr	t	P.Value	adj.P.Val	B
AQP9	4.1631	-1.50758	24.1773	4.59932e-104	9.13769e-100	226.051			CXCL1	1.65961	3.3456	11.3018	4.14216e-28	1.49626e-24	52.9393			CXCL1	1.32557	3.3456	8.63281	2.05064e-17	2.03705e-13	28.8226
MMP3	3.72458	1.17182	22.7744	1.70527e-94	3.76438e-91	204.672			TIMP1	1.0642	5.41168	11.2011	1.15443e-27	3.82261e-24	51.9611			CSF3R	1.15368	2.42276	8.58612	3.00384e-17	2.38715e-13	28.4708
CXCL8	3.57398	0.881567	22.0442	1.35788e-89	1.7405e-86	193.421			CXCL3	1.42357	2.20647	11.0985	3.25562e-27	9.95094e-24	50.7907			AQP9	2.09021	-1.50758	8.44245	9.61681e-17	6.36873e-13	26.942
CXCR1	3.4366	-2.39579	22.3984	5.79535e-92	1.00121e-88	198.105			CXCL2	1.28485	1.96831	10.1349	3.80307e-23	3.40848e-20	41.6294			PROK2	1.99366	-2.90605	8.37339	1.67239e-16	9.4932e-13	25.8022
PROK2	3.33673	-2.90605	21.4558	1.0865e-85	9.18554e-83	183.72			INHBA	1.45388	0.681045	10.1332	3.86604e-23	3.40848e-20	41.3473			CXCR1	1.85277	-2.39579	8.16411	8.73485e-16	3.15527e-12	24.501
CXCL11	3.31012	-0.468037	22.7861	1.42323e-94	3.53451e-91	204.588			CXCL8	2.08545	0.881567	9.66381	2.88083e-21	1.25894e-18	37.2933			MMP3	1.82556	1.17182	8.11738	1.25732e-15	3.84304e-12	24.8363
CSF3	3.23952	-3.22364	20.5908	4.96064e-80	2.29199e-77	170.816			NOS2	1.28634	5.65854	9.64963	3.27307e-21	1.37063e-18	37.3052			PDPN	1.00491	1.96909	8.10588	1.37488e-15	3.90221e-12	24.7536
OSM	3.16188	-1.96652	21.4577	1.05608e-85	9.18554e-83	183.941			CXCL11	1.85468	-0.468037	9.46565	1.69059e-20	5.64502e-18	35.2063			IL1B	1.26159	2.49448	7.7821	1.6268e-14	2.1547e-11	22.3545
CXCL1	2.98517	3.3456	26.8628	7.83076e-123	3.11155e-118	269.754			PDPN	1.05394	1.96909	9.17352	2.1717e-19	5.22314e-17	33.2196			CSF3	1.90078	-3.22364	7.76144	1.89911e-14	2.35816e-11	21.3568
CXCL5	2.95495	-1.04024	13.8681	1.91088e-40	5.73481e-39	81.0236			MMP3	1.89902	1.17182	8.4865	6.74295e-17	8.48135e-15	27.6146			SERPINE1	1.22146	1.61517	7.6736	3.65155e-14	3.72037e-11	21.5769
CXCR2	2.63566	-0.79206	20.8178	1.65893e-81	8.23972e-79	174.641			AQP9	2.0729	-1.50758	8.45644	8.59259e-17	1.05054e-14	26.8036			INHBA	1.1518	0.681045	7.62124	5.37536e-14	4.95421e-11	21.178
INHBA	2.60567	0.681045	23.9942	8.35148e-103	1.10615e-98	223.593			PTGS2	1.11458	2.50232	8.41796	1.17065e-16	1.38439e-14	27.1473			CXCR2	1.38759	-0.79206	7.60446	6.08136e-14	5.06054e-11	20.8657
CXCL6	2.59341	-0.529749	18.4506	1.68492e-66	2.93642e-64	140.446			IFNG	1.40212	-2.21439	8.34887	2.03357e-16	2.29557e-14	25.7486			OSM	1.59233	-1.96652	7.47554	1.55735e-13	9.52022e-11	19.7864
IL6	2.59258	-2.38588	17.8331	9.75978e-63	1.23113e-60	131.553			IL1B	1.23101	2.49448	8.05584	2.02564e-15	1.71985e-13	24.3806			IL24	2.01882	-3.97262	7.43719	2.05443e-13	1.23686e-10	19.1819
SELE	2.55421	-0.66708	18.2739	2.04327e-65	3.20907e-63	137.956			FFAR2	1.00033	0.359668	8.00806	2.92706e-15	2.35438e-13	23.8595			IL11	1.53859	-3.00928	7.42749	2.2031e-13	1.30657e-10	19.0456
IL24	2.54614	-3.97262	13.9025	1.26831e-40	3.87069e-39	81.302			CXCL9	1.34794	3.19128	7.9407	4.90264e-15	3.75392e-13	23.509			FPR1	1.29183	0.547297	7.36362	3.48331e-13	1.92235e-10	19.3704
FPR1	2.54239	0.547297	20.6413	2.33283e-80	1.10351e-77	172.232			IL1RN	1.03148	3.09623	7.85291	9.54721e-15	6.71431e-13	22.8669			CXCL11	1.45544	-0.468037	7.19873	1.11851e-12	4.93823e-10	18.2098
IL1A	2.53411	-1.45139	17.6776	8.42592e-62	9.8183e-60	129.593			OSM	1.56955	-1.96652	7.78667	1.57208e-14	1.05697e-12	21.7703			SELE	1.45642	-0.66708	7.1763	1.30853e-12	5.71368e-10	17.9778
IL17A	2.4933	-3.05525	17.6902	7.08562e-62	8.3298e-60	129.471			TNFSF9	1.13657	-0.846274	7.69364	3.14741e-14	1.94801e-12	21.4001			CXCL6	1.41217	-0.529749	6.96509	5.61452e-12	1.90678e-09	16.6264
IL1B	2.4926	2.49448	21.7083	2.32584e-87	2.31044e-84	188.356			TNFRSF9	1.03493	1.01567	7.53769	9.91473e-14	5.36002e-12	20.5753			CXCL8	1.48854	0.881567	6.82011	1.49236e-11	4.06158e-09	15.7843
CXCL9	2.40222	3.19128	18.3336	8.80452e-66	1.42867e-63	138.856			FPR1	1.25057	0.547297	7.51075	1.20632e-13	6.39961e-12	20.3448			IL6	1.40805	-2.38588	6.65332	4.49337e-11	9.49702e-09	14.3934
CXCL3	2.37053	2.20647	23.6996	8.74748e-101	6.95162e-97	219.126			CXCL10	1.1938	1.68433	7.41267	2.45089e-13	1.21127e-11	19.7374			CLEC5A	1.14981	-1.72215	6.5747	7.49165e-11	1.42431e-08	14.0163
CXCL13	2.33147	0.999724	10.6566	2.59822e-25	3.10217e-24	46.4808			CXCR1	1.58383	-2.39579	7.38071	3.0825e-13	1.48645e-11	18.911			IL1A	1.29812	-1.45139	6.30064	4.26798e-10	5.909e-08	12.4594
SERPINE1	2.28862	1.61517	20.4399	4.69963e-79	1.94521e-76	169.31			CXCR2	1.24807	-0.79206	7.25003	7.79961e-13	3.38708e-11	18.3802			IL17A	1.25115	-3.05525	6.02832	2.25294e-09	2.21586e-07	10.7083
IL11	2.24712	-3.00928	16.169	5.82744e-53	3.91799e-51	109.239			SERPINE1	1.06716	1.61517	7.13054	1.79981e-12	7.22379e-11	17.8175			CXCL10	1.00366	1.68433	5.80987	8.16278e-09	6.46111e-07	9.73402
CXCL2	2.20571	1.96831	22.3759	8.20483e-92	1.27563e-88	198.548			IL17A	1.24215	-3.05525	6.66874	4.062e-11	1.17727e-09	14.3172			CXCL9	1.05428	3.19128	5.79259	9.0212e-09	6.9656e-07	9.50839
CLEC5A	2.20377	-1.72215	18.0866	2.83655e-64	3.95475e-62	135.138			CLEC5A	1.05397	-1.72215	6.56713	7.86729e-11	2.14114e-09	13.9183			CXCL17	1.19192	-4.0269	5.58723	2.90221e-08	1.80469e-06	8.31897
CXCL10	2.19746	1.68433	17.7546	2.90209e-62	3.54814e-60	130.864			CCL26	1.01256	-2.84517	6.51751	1.08296e-10	2.84609e-09	13.4653			CXCL5	1.29011	-1.04024	4.31742	1.71983e-05	0.000316671	2.6689
CXCL17	2.19392	-4.0269	15.7487	1.38994e-50	7.92384e-49	103.826			IL1A	1.23599	-1.45139	6.4372	1.80822e-10	4.52169e-09	13.2009			CXCL13	1.19149	0.999724	3.84106	0.000129444	0.00160833	0.679918
NOS2	2.09212	5.65854	19.9993	3.20074e-76	1.09639e-73	162.61			CCL18	1.03181	2.40418	6.29526	4.41337e-10	1.0108e-08	12.5055
CSF3R	2.08191	2.42276	22.1682	2.01568e-90	2.76183e-87	195.376			CXCL6	1.18124	-0.529749	6.17626	9.19918e-10	1.96407e-08	11.7906
PDPN	2.05885	1.96909	23.3465	2.25393e-98	1.27943e-94	213.581			PROK2	1.34307	-2.90605	6.08662	1.58652e-09	3.19353e-08	11.007
IFNG	2.03055	-2.21439	15.0965	5.6826e-47	2.55428e-45	95.7287			IL6	1.18453	-2.38588	6.07465	1.70534e-09	3.40682e-08	11.003
PTGS2	1.97578	2.50232	19.1756	5.29517e-71	1.26749e-68	150.863			CSF3	1.33874	-3.22364	6.03584	2.15362e-09	4.1866e-08	10.7141
IL21	1.92481	-3.36273	12.9687	6.51927e-36	1.46187e-34	70.5806			CXCL5	1.66484	-1.04024	5.87012	5.7473e-09	1.01272e-07	10.0632
TNFRSF9	1.81209	1.01567	16.9223	2.56281e-57	2.34639e-55	119.553			SELE	1.09778	-0.66708	5.74018	1.21991e-08	1.99724e-07	9.36862
FFAR2	1.80771	0.359668	18.734	3.00156e-68	5.76169e-66	144.503			CXCL17	1.002	-4.0269	5.67527	1.76672e-08	2.79906e-07	8.84186
TNFSF9	1.79022	-0.846274	15.2797	5.62726e-48	2.68426e-46	98.1514			CXCL13	1.13998	0.999724	3.90656	9.92826e-05	0.000650131	0.965108
IL1RN	1.764	3.09623	17.0638	3.78101e-58	3.68231e-56	121.381
TIMP1	1.74138	5.41168	23.1929	2.49734e-97	9.92318e-94	211.125
CSF2	1.72673	-3.66473	13.4376	3.00572e-38	7.79584e-37	75.848
SELL	1.72293	3.1883	13.0992	1.47821e-36	3.45307e-35	71.942
TNFAIP6	1.71011	-1.02303	15.8994	1.97297e-51	1.19872e-49	106
MMP9	1.66828	3.22361	14.7656	3.54241e-45	1.42323e-43	91.6623
IL22	1.657	-4.29456	11.1721	1.54969e-27	2.10448e-26	51.6535
MASP1	1.59647	1.11922	13.8029	4.13955e-40	1.21302e-38	80.2363
CD55	1.59386	6.69251	21.3666	4.21438e-85	3.2835e-82	182.911
IL26	1.58175	-3.2897	11.8531	1.3376e-30	2.20081e-29	58.5574
CCL3L3	1.55746	-0.84513	11.519	4.43555e-29	6.601e-28	55.179
RGS16	1.53023	0.579184	18.6159	1.61378e-67	2.94144e-65	142.843
CCL18	1.52466	2.40418	11.4863	6.22325e-29	9.17894e-28	54.6221
C3	1.52319	5.97668	12.4174	3.04676e-33	5.88542e-32	64.0293
ICAM1	1.51772	4.0078	20.1218	5.25267e-77	1.89741e-74	164.567
CCL4	1.51109	1.61988	17.8893	4.46664e-63	5.74375e-61	132.727
CD70	1.49905	-2.2509	11.7101	6.04198e-30	9.50804e-29	57.1186
CFB	1.47041	3.78004	19.4258	1.41273e-72	3.76743e-70	154.422
CCL3	1.42769	0.687436	15.2441	8.83032e-48	4.15726e-46	97.7622
GNA15	1.42488	1.51965	21.4125	2.09751e-85	1.70091e-82	183.827
CHST2	1.42308	2.12155	19.3015	8.58223e-72	2.22886e-69	152.682
CCL22	1.41035	2.29145	10.9031	2.29752e-26	2.91109e-25	48.7825
MEFV	1.40254	0.730448	17.2319	3.84397e-59	3.97761e-57	123.711
IL23A	1.3989	-1.23043	13.8178	3.47023e-40	1.02292e-38	80.3943
IL19	1.39621	-3.7323	10.1905	2.25765e-23	2.40761e-22	42.2488
CCL17	1.35114	-3.55802	9.45365	1.87988e-20	1.6992e-19	35.6715
OSMR	1.33541	4.3849	20.8972	5.03877e-82	2.81994e-79	176.065
CCL2	1.33473	3.37456	17.2235	4.30986e-59	4.43659e-57	123.535
OLR1	1.32762	-0.611162	12.7006	1.32738e-34	2.76434e-33	67.7287
PDE4B	1.3128	4.19309	18.4218	2.5321e-66	4.31815e-64	140.054
LAMP3	1.30117	2.43923	13.0261	3.39837e-36	7.80544e-35	71.2066
CCL11	1.29231	3.0826	13.239	2.98109e-37	7.28945e-36	73.5642
CCL20	1.28208	2.11492	12.0934	1.02844e-31	1.8122e-30	61.0079
IL17C	1.27401	-4.43493	9.60842	4.73854e-21	4.43756e-20	37.0214
IL33	1.2728	3.09	16.2086	3.46187e-53	2.37578e-51	110.032
ITGA5	1.25958	4.64323	19.1637	6.29138e-71	1.48802e-68	150.583
CCL4L2	1.25834	0.00647411	11.021	7.09177e-27	9.22092e-26	50.1493
LTA	1.25822	-1.08302	9.96968	1.76851e-22	1.79493e-21	40.224
CCL19	1.2492	2.28598	6.69301	3.46423e-11	1.81742e-10	14.3488
IL17F	1.24468	-4.25342	8.81014	4.7351e-18	3.79104e-17	30.2691
PTGIR	1.24178	-0.569835	13.8124	3.69749e-40	1.08528e-38	80.3635
NPFFR2	1.24147	-3.4961	9.39312	3.20646e-20	2.86892e-19	35.1494
IL36RN	1.21376	-4.96111	10.0077	1.24439e-22	1.27602e-21	40.5777
SPHK1	1.21237	0.302571	15.4686	5.08234e-49	2.60577e-47	100.585
IL13	1.21183	-4.57518	8.62553	2.17678e-17	1.66496e-16	28.7691
PTAFR	1.20618	3.9248	21.1688	8.41562e-84	5.76543e-81	180.171
C2	1.19862	3.83297	18.1347	1.44515e-64	2.08055e-62	136.058
ADM	1.19316	3.81614	17.0951	2.47357e-58	2.43285e-56	121.766
CCR4	1.18947	1.14418	11.0178	7.32279e-27	9.5182e-26	50.0411
CD40	1.16143	2.9635	16.0555	2.57833e-52	1.66856e-50	108.045
PTGFR	1.15989	1.52748	14.686	9.48717e-45	3.69944e-43	90.8219
TACR1	1.1439	-0.945174	9.58404	5.89456e-21	5.48911e-20	36.7767
OAS2	1.13524	4.87719	18.3887	4.04456e-66	6.80976e-64	139.537
CCR7	1.11516	1.44847	7.61192	5.75661e-14	3.59313e-13	20.7414
CCR3	1.1138	0.0686296	9.85457	5.09703e-22	5.03173e-21	39.1263
CCL24	1.11164	4.3651	15.6971	2.70771e-50	1.5175e-48	103.298
HPN	1.09872	-1.78742	9.04604	6.47959e-19	5.42034e-18	32.1985
TLR8	1.08474	2.5633	14.8266	1.66177e-45	6.82132e-44	92.4903
IFIT3	1.06619	3.43564	14.7153	6.60054e-45	2.59676e-43	91.0478
SLC1A2	1.06577	-0.248423	7.94153	4.8714e-15	3.24501e-14	23.3626
CXCR4	1.0621	3.56134	11.7102	6.03727e-30	9.50439e-29	56.8244
ICAM4	1.05798	-2.53785	6.8367	1.33564e-11	7.1991e-11	15.8069
NDP	1.04995	-3.14592	8.69438	1.23631e-17	9.61911e-17	29.3369
CCL26	1.0455	-2.84517	8.03268	2.42191e-15	1.64475e-14	24.1917
MARCO	1.03849	-4.33014	7.10417	2.16097e-12	1.22456e-11	17.5718
C1R	1.02599	5.45196	16.2073	3.52304e-53	2.40943e-51	109.8
IL27	1.0221	-3.96056	8.30562	2.86761e-16	2.04752e-15	26.2713
APLNR	1.01173	3.75703	16.7966	1.39234e-56	1.24325e-54	117.768
TLR2	1.00997	2.03283	15.5139	2.85045e-49	1.47862e-47	101.138
MEP1A	-1.08364	8.25203	-12.9434	8.68251e-36	1.93494e-34	69.7115
GPC3	-1.12743	1.63711	-6.14916	1.08545e-09	5.07953e-09	11.2485
SLC4A4	-1.1469	8.87764	-14.1478	6.72927e-42	2.20253e-40	83.6199
C6	-1.15473	-0.402001	-10.8318	4.65364e-26	5.78755e-25	48.3351
ROS1	-1.16705	0.979561	-10.7273	1.30094e-25	1.57648e-24	47.2937

## Sheet: S3 Cluster Markers
Supplementary Table 3: Top markers for clusters in UC (SCP259) and CD (SCP1884) single cell RNA-seq dataset
UC (Smille et al 2019)	C0	C1	C2	C3	C4	C5	C6	C7	C8	C10	C11	C12	C13	C14	C15	C16	C17	C18	C19
	FUNDC2	TK1	RP11-519G16.5	CENPA	REG4	IGJ	B3GNT7	REG1B	URAD	SLC26A2	MMP7	TK1	TMIGD1	SLC51B	OTOP2	CLDN8	MZB1	KRT17	SUSD3
	TBRG4	CENPM	ADCK3	PLK1	TFF1	FOSB	SPINK5	REG3A	DHRS4	SLC51B	SAA2	GINS2	GUCA2B	MS4A12	BEST4	ST6GALNAC6	IGHG3	CALB2	SH2D1A
	TMEM11	CDK1	PITX2	TOP2A	PI3	NEAT1	HOXB13	DEFA5	DDC	SLC22A18AS	SAA1	CENPM	AQP8	SLC26A2	NEURL	SLC26A2	IGKC	RP5-1126H10.2	CD3E
	SHARPIN	CCNB1	DHRS4	CCNA2	TIMP1	NR4A1	MARCKS	DEFA6	IFITM1	C2orf88	DUOXA2	ASF1B	CEACAM7	SLC22A18AS	HEPACAM2	CDKN2B-AS1	IGHG2	TFAP2A	CD53
	KXD1	PBK	NOB1	AURKB	SERPINB5	IGKC	CHP1	HLA-DPA1	RP11-519G16.5		TFF1	FEN1	MS4A12	C2orf88	SPIB	C21orf88	IGLC2	MMP1	PPP1R18
	MEA1	CDC20	EIF2D	NUSAP1	SEPP1	MIR24-2	CDKL2	LYZ	CCDC47		PI3	RFC2	LYPD8	SULT1A1	CA7	SPINK5	IGHG1	LINC00520	RHOH
	AFG3L2	ZBTB8OS	UGT2A3	BIRC5	PSAT1	EGR1	BRI3	HLA-DPB1	NME1-NME2		CEACAM6	MCM7	SEPP1	CDKN2B	LYPD8	SULT1B1	IGJ	RP11-65J3.1	TBC1D10C
	MRPS30	NUDT1		CCNB2	SPINK4	ATF3	MT1A	SAA1	ALG3		TIMP1	WDR34	CA4	PPARG	CA4	GLDN	LGALS1	GJB4	CD2
	PEF1	CDKN3		CDKN3	RP1-17K7.2	HSPA1A	RP11-789C1.1	HLA-DQB1	GSS		DUOX2	MLF1IP	CEACAM1	ETNK1	PCSK1N	MT1H	IGLC7	PMP22	LCP1
	FBXL15	NUSAP1		CDC20	SLITRK4	PPP1R15A	BCL9	HLA-DRB5	UGT2A3		REG4	ZWINT	HPGD	MGLL	MYOM1	MARCKS	IGLC3	CNN2	CD48
	GORASP2	GINS2		CCNB1	SPINK5	SLC12A2	GOLIM4	HLA-DMA	IFT57		SERPINA1	RRM1	ABCG2	PRR15	MSLN	FABP2	IGHM	AREGB	ABI3
	PRPF40A	MAD2L1		CDK1	GCG	HSPA1B	CTTN	CXCL3	EIF5AL1		ANXA1	TYMS	RP11-48O20.4	CASP7	HES4	B3GNT7	CD79A	AADAC	ANXA6
	NIT2			KPNA2	MUC2	HNRNPH1	CDC42EP5	DUOXA2	TRAP1		LYZ	RFC4	SLC51B	HRCT1	NOTCH2NL	HOXB13	LUM	MDFI	WIPF1
	GABARAP			UBE2C	ANXA3	IGHA2	HOXD11	CXCL1	CTC-524C5.2		CXCL1	CDC45	CDKN2B-AS1	ANPEP	CEACAM3	BRI3	NEAT1	ANXA10	DOK2
	ELAVL1			PTTG1	CRNDE	SIK1	TATDN1	SPINK4	QDPR		CD55	CDT1	SULT1A2	GCNT3	OTOP3	CHP1	IGHG4	HMCN2	GPR183
	VKORC1			PBK	CEACAM6	KCNQ1OT1	ST6GALNAC6	DMBT1	GSTA1		RARRES3	UBE2T	C2orf88	LINC00483	CTSE	DSC2	IGHA2	AJUBA	TRAF3IP3
	PRPF38A			CENPW	CXCL14	MDM4	CFTR	CCL20	PLA2G12A		KLK10	SHMT1	C11orf86	GPT	MT1H	FAM3C	IGLV6-57	LETM2	SIT1
	FAM200B			CDCA3	KDELR3	XIST	TSPYL1	ITLN1	SNHG7		C4BPB	RNASEH2A	PRAP1	LDHD	SCIN	PADI2	PRDM1	FOSL1	CD247
	RBCK1			KNSTRN	GJB5	MAFF	SNORA76	S100A9	NUCB1		STOM	RRM2	HIST1H1C	TP53I3	HRCT1	PLA2G10	ANKRD28	SERPINB3	GYPC
	WIBG			CENPF	ANXA1	EGR2	CAMK2N1	UBD	MRPS28		HLA-DPA1	LIG1	EMP1	SLC51A	MEIS1	IQGAP2	SRGN	ANXA1	CYTIP
	AMD1			MAD2L1	IL1RN	CCDC14	CECR1	MMP12	SLC25A4		TM4SF1	MCM3	DHRS9	MS4A8	C2orf54	CAMK2N1	JUND	TM4SF1	LIMD2
	FAM32A			HMMR	PHGDH	SOX4	MTRNR2L12	RAMP1	EPHX1		SLC6A14	RAD51	CDA	DHRS9	GUCA2B	GOLIM4	IGLL1	CDH3	CD37
	ATXN10			MKI67	KCNJ3	BTG2	CTTNBP2	BST2	CWH43		TM4SF20	DNAJC9	APPL2	C1orf210	GSN	TSPYL1	HSPA6	LINC00665	PTPRC
	RRP7A			DLGAP5	DEFA5	RHOB	CD2AP	TIMP1	MRPS9		GPRC5A	MAD2L1	SLC51A	SULT1A2	MDK	ATP8B1	FOSB	DUSP4	LCK
	ARMC10			NDC80	ZNF302	KLF6	GPR85	IGHG4	LPCAT3		PLA2G16	CENPK	HRASLS2	HPGD	CEACAM6	DEFB1	RGS1	C4BPB	ITM2A
	ECHDC2			NEK2	SLC25A37	IGHM	BROX	MTRNR2L1	CECR5		HLA-DMA	PBK	NLN	OAS1	CDK18	RAB11FIP1	LY96	TNFRSF21	PCED1B-AS1
	RP11-345J4.5			NUF2	DNAJC12	RNA28S5	CPNE3	CHGA	NCBP2-AS2		GCNT3	MCM5	TMEM37	GDPD3	PROX1	SCGB2A1	COL1A2	AREG	HCLS1
	VPS51			SMC4	GPM6A	HBEGF	TM9SF3		SLC44A3		HLA-DPB1	CDC6	OAS1	SLC9A3R1	HID1	CSTA	POSTN	CTD-2555C10.3	ACAP1
	PBDC1			TPX2	AC074389.9	JUND			HSD17B8		SERPINB5	CDK1	AQP7	HSD17B2	CCNYL1	APOBEC3C	SELM	NPSR1	CD27
	TMUB1			SPC25	ME1	PER2			CCDC115		IFI6	SLBP	TRIM31	METTL7B	CNTFR	RP1-278O22.1	CD27	AQP5	TRAC
	BID			AURKA	FFAR4	PMAIP1			STEAP1		MUC1	SNRNP25	ETNK1	MAPK3	NBPF10	PLEKHB2	EGR3	C11orf86	LSP1
	SHD			PRC1	PITX1	SBF2			MACROD1		CTSE	LMNB1	HHLA2	DEFB1	HSD17B2	LRRC19	VIM	KRT7	LAPTM5
	TYMS			DTYMK	SDR16C5	LPIN3			ECSIT		HLA-DRB5	NUDT1	CTC-490G23.2	PRAP1	SLC20A1	TTC37	HLA-DPB1	MYRFL	EVL
	LLPH			FAM83D	ASNS	DNAJB1			MYC		APOL1	RMI2	PRSS23	TSPAN7	UNC5C	CCL28	MIR155HG	SLC35C1	CXCR4
	COPB2			GPSM2	PRSS22	HNRNPU-AS1			SNX2		ERO1L	UNG	PDLIM2	NAT2	METTL21A	TSPAN6	TNFRSF17	AC005540.3	CD7
	CENPN			RACGAP1	HOXB13	B3GNT7			CNDP2		SLC40A1	DTYMK	SMPDL3A	PAPSS2	CTD-2319I12.1	PPP1CB	PCED1B-AS1	CIDEC	HCST
	PDCL3			SPAG5		GPR82			MRPL43		SLC16A3	SMC4	GCNT3	LPCAT4	SAMHD1	HGD	CYSLTR1	PRSS22	GMFG
	RPP25L			BUB1		ADAMDEC1			ACSM3		ASS1	RFC3	CLCA4	TMEM171	RHOV	CDC42EP5	FBLN1	IL1B	TRBC2
	GPS1			KIFC1		MCL1			HM13		QSOX1	SPC25	HSD17B2	NR1H4	SAMD9L	HEBP2	C4orf26	WISP2	CD3D
	EPHX1			TTK		IGLC2			CTSC		HLA-DQB1	CENPW	ISG15	RSU1	GPRC5C	BCL2L15	VCAM1	RP11-395B7.4	CD69
	WASF2			CKAP2		FN1			APMAP		CDA	DSN1	RHOF	NDUFS1	CDHR2	EHF	KIAA0125	SERPINB7	LTB
	MVB12A			RRM2		EPHA2			ADCK3		CXCL3	APOBEC3B	DEFB1	SPPL2A	RP11-680F8.1	PUS7L	NR4A1	ARHGDIG	PTPRCAP
	MAEA			KIF2C		RP5-892K4.1			MESP1		ISG15	TUBG1	SLC9A3R1	RP11-48O20.4	MYO15B	KRAS	C1S	MSX1	CD52
	SF1			ZWINT		LINC00685			SLC39A5		MUC2	CCDC34	CLDN23	AXDND1	CEACAM1	CAPZA1	DCN	C1orf167	CORO1A
	C7orf50			PSRC1		RP11-46H11.3			TMC4		ISG20	RNASEH2B	CDKN1A	URAD	ST3GAL4	CTTN	HSPA1B	RP5-884M6.1	SRGN
	RFXANK			TACC3		CDCA7			LTA4H		EMP1	SMC2	CDKN2B	BCL2L15	SLC2A5	CTSZ	CPS1	TRIM54	RGS1
	CCDC115			SGOL2		GDF15			HEBP1		IGHG3	RFC5	PPP1R14A	SGK2	MEP1A	FSIP1	LYZ	RHOF	VIM
	SPAG16			CDCA8		TNRC6B			ARMC10		FHL2	CDK2	C1orf115	CDHR5	RP11-17M24.1	UBL3	DUSP5	LINC00941	RAC2
	SMARCE1			UBE2T		RP11-727F15.9			DNAJC4		TNIP3	NAP1L1	MGLL	THOP1	ADCY5	RILP	SYNGR1	TRIM7	ARHGDIB
	MPDU1			SMC2		GOLGA8A			PPP1R16A		PLAUR	CDK4	NDRG1	CEACAM7	LGALS9C	TAF13	AL928768.3	ALDOB	CD38
CD (Kong et al 2023)	C0	C1	C2	C3	C4	C5	C6	C7	C8	C9	C10	C11	C12	C13
	AQP7	FAM72D	HBA2	GDF15	C5orf17	KRT81	CPSF6	C21orf88	AC010226.4	RP11-192H23.4	RP11-689B22.2	OTOP3	SERPINB3	HIST1H1B
	LIPC	CENPA		FN1	DDTL	ZNF367	MRPS2	TDRD1	CTB-129O4.1	HLA-DQA2	DMGDH	MYOM1	TCN1	HIST1H2AL
	HSD3B2	PLK1		PYY	ARHGDIG	RMI2	DYNC1LI2	SPINK5	CCNE2	CTB-152G17.6	CTB-50L17.16	OTOP2	CCL18	HIST1H2AJ
	TMIGD1	CDC20		EREG	ZNF17	MCM7	PRMT2	C3orf70	CDC45	RP5-1092A3.4	POU3F1	BEST4	KLK6	HIST1H3D
	CELA3B	CCNB1		HOXD13	RP4-610C12.3	GINS2	PFDN1	RASL11A	GINS2	MTRNR2L3	RP11-326C3.2	FGF13	SERPINB7	HIST1H1D
	C11orf86	KIF20A		CXCL2	SNX15	TK1	CDC42SE2	ZFPM1	CTD-2541M15.1	RP11-162G10.5	PYGM	LRRC32	FDCSP	HIST1H3B
	AQP8	PSRC1		CTGF	SOSTDC1	RRM2	STAU1	RRP36	PKMYT1	HLA-DRB5	RP5-894A10.2	CASC18	KLK7	HIST1H2AI
	SLC51A	KPNA2		B3GNT7	RPL10L	CENPM	MED28	HOXB13	AC002116.7	SNX22	7SK-ENSG00000260682	REN	LY6D	HIST1H2BO
	SLC26A3	CCNA2		ATF3	CRYBB2	ZWINT	MPDU1	FAM21C	MCM5	PLEKHF1	U73166.2	RHCG	KRT6A	HIST1H3I
	HRASLS2	CEP55		EGR2	RP13-753N3.1	TYMS	TIPRL	RP11-841O20.2	CHAF1B	ANGPT2	CHRNA7	RP11-1151B14.4	SCEL	HIST1H4D
	CTC-490G23.2	PTTG1		RRAD	RP11-672L10.6	PBK		ST6GALNAC2	RAD54B	STARD4-AS1	CTD-2562J15.6	MSLN	CXCL6	HIST1H3C
	CIDEC	BUB1		HOXD11	C17orf49	MAD2L1		CLDN8	RMI2	RP11-471M2.3	MAFB	CA7	CXCL13	HIST1H2AH
	CBS	DLGAP5		SLC28A2	RNASE4			TAF10	FEN1	LZTS3	RP11-20I23.8	PCSK1N	MXRA5	HIST1H1E
	IFIT1	UBE2C		RHOB	SLX1A			C9orf40	EME1	RP11-44F14.8	MAF	FABP4	MDFI	HIST1H2BF
	DIO3OS	FAM64A		BTG2	POPDC3			MXD4	LGR6	SYDE2	RP11-761E20.1	ADAMTS14	SERPINB4	HIST1H2AB
	SEPP1	HMMR		RBM24	BUD13			MLPH	MCM2	SIDT1-AS1	RPPH1	GUCA2B	IGSF6	HIST1H2AG
	PDZK1	KIF23		SIK1	DPP4			SULT1B1	RAB38	HLA-DPB1	LINC00562	LCN15	SLC6A14	HIST1H4A
	ABCG2	NEK2		FMOD	BCKDHA			PMM2	CDC6	KIAA1377	UGT1A10	RP4-601K24.1	FAM25A	HIST2H2BF
	OASL	CCNB2		PER1	CWH43			CCND1	C16orf59	CLCN5	HOMER1	MEIS1	AHNAK2	HIST1H2BB
	MS4A12	NUF2		PMAIP1	ZSCAN16			NOSTRIN	TK1	RP11-399K21.13	SNORD3A	RP11-771K4.1	KRT16	HIST1H2BL
	CEACAM7	PIF1		EDN1	LINC00324			MBD2	RAD54L	NPIPB15	HIST1H3A	NEURL1	SOGA2	HIST2H2AB
	HPGD	CDKN3		C10orf10	FYN			ITPKA	PLEKHG4	ZNRD1-AS1	RNU11	C2orf54	CD300E	HIST1H3F
	BDKRB1	CDCA3		ARG2	ZNF485			NPTN	CDC7	TBC1D8	RP11-109G23.3	CEACAM3	MMP9	HIST1H2AM
	TEX11	CDC25C		EGR1	COPG2			ABHD17A	CEP72	C1RL-AS1	KNTC1	CA4	C1orf167	HIST1H2AK
	GDPD2	CENPE		NR4A1	MRPS24			NT5E	PSMC3IP	BST2	NBEA	SCRN1	INHBA	HIST1H4E
	BTNL8	TOP2A		HBEGF	RNFT1			PLA2G10	ORC1	HLA-DMB	RP11-488L18.8	SULT1E1	KLK10	HIST2H2AC
	CDA	NUSAP1		TAGLN	EPHA1			ARCN1	EXO1	C16orf52	IL10RA	UNC5C	KLK8	HIST1H3G
	RELL1	AURKB		IER5	OTC			UBE2M	SLC43A3	APOL3	RP11-1391J7.1	UNC5B-AS1	SLAMF8	HIST1H3J
	SLC30A10	GTSE1		SNORD3D	RAB3A			CDKN2B-AS1	DONSON	CPS1	NPIPB4	PDLIM4	CHI3L2	HIST1H2BM
	SLC51B	TROAP		ADAMDEC1	GATM			HOXA10-AS	POLA2	ATHL1	TCP11L2	RP11-798K3.2	MMP7	HIST1H2BH
	USP2	BIRC5		GRHL2	SULT1A3			RRAS	RAD51	HLA-DOB	CCDC144A	ADCY5	DEFB4B	HIST1H2BE
	RP11-59E19.1	KIF14		HSPA6	PAM16			ENDOG	ASF1B	YJEFN3	LINC00672	SPIB	SAA2	HIST2H4A
	CDKN2B-AS1	DEPDC1		FOSB	METTL18			RCOR1	IL17RB	RP4-635E18.8	PRRT2	HEPACAM2	BEAN1	LCP1
	PNMA1	SRGAP2		DUSP2	GGT1			URI1	AC074389.9	SENP1	CDKN1C	LYPD8	SLC9B2	HIST1H4H
	RAB6B	CDCA2		CXCL3	ZNF823			SLC35D2	RFC4	ZFP3	HIST1H3H	CPA2	IGF2BP3	HIST1H3H
	LINC01133	CENPF		TRIB1	SLC39A2			SMAD1	AP000251.3	RP11-206L10.9	AGAP6	FABP3	CSF2RB	HIST1H2BC
	FXYD1	TTK		HELZ2	TMEM185B			POF1B	AC004069.2	MAN2A2	RP11-373D23.3	CTSE	LYNX1	HIST1H3A
	RP11-1399P15.1	CDK1		ZC3H12A	ACOT2			CRIP1	C17orf53	ZNF573	RP5-821D11.7	KCNIP4	DEFB4A	ERCC6L
	SULT1A2	SGOL2		ADM	SLC3A1			CCL28	PAK6	SI	RP11-141B14.1	C4BPA	ENKUR	E2F7
	XXbac-B476C20.9	MXD3		RASD1	DMRTA1			PRKACB	MCM7	HOXA4	RP11-696N14.1	ABCB1	FAM129A	RBL1
	TRPM6	RACGAP1		ZFAND2A	RP11-519G16.5			LSM12	RP4-639F20.1	ARSG	CTD-3051D23.4	CLCA4	IRAK2	KIF15
	PPP1R14A	HJURP		RBM38	SRP14-AS1			CD2AP	ZNF202	SIK3	SOX6	CDHR2	SPIRE1	HIST1H2BI
	APPL2	KIF2C		EGR3	BRINP3			ALYREF	C11orf82	MEX3D	RP11-468E2.4	HID1	SFTA2	MYBL2
	AC005550.3	TNFAIP8L1		AFMID	PITX2			DUS1L	DNAJC9	HLA-DPA1	RP1-168L15.5	CCL23	DUOX2	ESCO2
	RP11-160O5.1	KNSTRN		IL8	LZTFL1			SMIM4	AUNIP	CIITA	PIK3R3	C12orf36	SAA1	NRGN
	NLN	PRR11		SLC25A25	RAVER1			MGAT4B	KIAA0101	SNX29	HIST4H4	PRKG2	SAA4	HIST1H1C
	C2orf88	NDC80		ZNF165	CD1D			IL18	FANCG	RP11-440L14.1	TRIM66	RBP4	NDP	SBF2-AS1
	MALL	KRT81		DDIT4	MCCC1			LZIC	RFC2	RP11-66N24.4	LINC00863	SLC12A6	LINC00996	CCDC74A
	CDKN2B	GPSM2		MAFF	CBX8			MTPN	RFXAP	AC023590.1	LRP4	IL3RA	RP11-731F5.2	PARD6A
	FAM132A	ARHGEF39		CBX4	TOP1MT			RP11-294O2.2	CENPM	LPHN1	RN7SL1	VWC2	S100A8	CASC5

## Sheet: S4 Organoid Donors
Supplementary Table 4: Organoid donors
SampleID	Anatomical Location	Type	Diagnosis
P12		Normal	Normal
p14		Normal	Normal
p16		Normal	Normal
P89	ascending non-inflamed	Non-inflamed	Crohn's Disease
P90	descending colon	Non-inflamed	Crohn's Disease
P99		Non-inflamed	Crohn's Disease
P108.1	L colon	Non-inflamed	Crohn's Disease
P108.2	Transverse	Non-inflamed	Crohn's Disease
P111.1	Ascending	Non-inflamed	Crohn's Disease
P112	Transverse	Non-inflamed	Crohn's Disease

## Sheet: S5 Covariate Sample Distributio
Supplementary Table S5a	Sample distribution of the covariates tested in UC dataset.
Covariate	Category	Sample size (n)
Sex	Male	538
	Female	569
Race	White	954
	N/A	66
	American Indian or Alaska Native	7
	Asian	11
	Asian (East Asian, South Asian, Southeast Asian)	2
	Asian; Asian (East Asian, South Asian, Southeast Asian)	3
	Asian; Asian (East Asian, South Asian, Southeast Asian);White	2
	Asian; White	2
	Black or African American	20
	Black Or African-American	2
	Declined	4
	Hispanic; Other	6
	Native American;White; White	2
	Other	20
	Prefer Not To Answer	4
	Unknown; White	2
Current Smoker	Yes	11
	N/A	893
	No	203
Supplementary Table S5b	Sample distribution of the covariates tested in CD dataset.
Covariate	Category	Sample size (n)
Sex	Male	739
	Female	996
Race	White	1456
	N/A	102
	Asian	10
	Asian; Asian (East Asian, South Asian, Southeast Asian)	5
	Asian; East Indian	2
	Black or African American	133
	Black or African American;White; White	2
	Declined	2
	Declined; White	2
	Other	14
	Unknown	4
	Unknown Or Patient Unable To Respond; White	2
	White; White;Other	1
Current_Smoker	Yes	26
	N/A	1455
	No	254

## Sheet: S6 Ordinal Logistic Regression 
Supplementary Table 6a Multivariable ordinal logistic regression of UC gene signature score with adjustment for clinical and demographic covariates.
		log odds ratio	OR	OR_low	OR_high	p_value
Covariate	Category
Sex	scale(sig_score)	5.1	164.02	44.64	602.61	1.57e-14
	Male vs Female	-0.324	0.72	0.52	1.01	0.0547
Race	scale(sig_score)	5.145	171.49	46.11	637.8	1.63e-14
	American Indian or Alaska Native	0.591	1.81	0.32	10.22	0.504
	Asian	-0.678	0.51	0.06	4.43	0.54
	Asian; Asian (East Asian, South Asian, Southeast Asian)	0.608	1.84	0.25	13.68	0.553
	Black or African American	0.516	1.67	0.61	4.6	0.317
	Declined	-14.831	0	0	0	0
	Hispanic; Other	-17.508	0	0	0	0
	Other	0.201	1.22	0.43	3.51	0.709
	Prefer Not To Answer	-14.405	0	0	0	0
Current Smoker	scale(sig_score)	5.162	174.54	47.13	646.34	1.09e-14
	Yes vs No	-0.05	0.95	0.09	9.64	0.962
Supplementary Table 6b Multivariable ordinal logistic regression of CD gene signature score with adjustment for clinical and demographic covariates.
Model	Term	log_odds	OR	OR_low	OR_high	p_value
Sex	scale(sig_score)	-1.51	0.22	0.16	0.31	5.24e-18
	SexFemale	0.185	1.2	0.89	1.64	0.237
Race	scale(sig_score)	-1.585	0.2	0.14	0.29	3.96e-19
	Race0	1.169	3.22	1.5	6.9	0.00268
	RaceAsian	0.546	1.73	0.25	12.13	0.583
	RaceBlack or African American	-0.766	0.46	0.28	0.78	0.00352
	RaceOther	-0.824	0.44	0.06	3.39	0.43
	RaceUnknown	-1.002	0.37	0.04	3.63	0.391
Current Smoker	scale(sig_score)	-1.515	0.22	0.16	0.31	5.64e-18
	Current_Smoker0	-0.546	0.58	0.03	12.11	0.725
	Current_SmokerNo	0.013	1.01	0.05	22.33	0.993
